# Supplementary material for: Precision medicine applied to metastatic colorectal cancer using tumor-derived organoids and in-vitro sensitivity testing: a phase 2, single-center, open-label, and non-comparative study
Source: J Exp Clin Cancer Res. 2023 May 5;42:115. doi: 10.1186/s13046-023-02683-4 (PMC10161587; doi:10.1186/s13046-023-02683-4)
Supplement: Supplementary file 2 — Supplementary Material 2 [file 13046_2023_2683_MOESM2_ESM.xlsx]

## Sheet: Supplementary Table S2
Supplementary Table S2. Drugs sensitivity tests performed on patient derived organoids from metastatic colorectal cancer and the selected treatment for each patient.
Patient	Regorafenib	Olaparib	TAS-102	Sorafenib	Epirubicin	FOLFIRI	FOLFOXIRI	Gemcitabine or combined 5FU*	Vinorelbine or combined 5FU*	Encorafenib + Binimetinib + Cetuximab	Irinotecan	5FU	Folfiri+ Cetuximab	FOLFOX	Temozolomide + Irinotecan	Patients' Treatment
1	Very low	Sensitive	Very low	Very sensitive	Not tested	Not tested	Low	Very low	Very low	Not tested	Not tested	Not tested	Not tested	Not tested	Not tested	Sorafenib
2	Sensitive	Low	Very sensitive	Low	Not tested	Not tested	Sensitive	Low	Sensitive	Not tested	Not tested	Not tested	Not tested	Not tested	Not tested	TAS-102
3	Low	Very sensitive	Sensitive	Low	Low	Not tested	Not tested	Low	Low	Not tested	Not tested	Not tested	Not tested	Not tested	Not tested	Olaparib
4	Low	Low	Sensitive	Very sensitive	Low	Not tested	Very low	Very low*	Low	Not tested	Not tested	Not tested	Not tested	Not tested	Not tested	Sorafenib
7	Very low	Low	Sensitive	Very low	Low	Not tested	Low	Very sensitive*	Very sensitive	Not tested	Not tested	Not tested	Not tested	Not tested	Not tested	GEMCAP
12	Low	Not tested	Sensitive	Sensitive	Not tested	Not tested	Sensitive	Very sensitive*	Very sensitive	Not tested	Not tested	Not tested	Not tested	Not tested	Not tested	VINCAP
13	Low	Very low	Very low	Sensitive	Very low	Not tested	Low	Sensitive	Low	Not tested	Not tested	Not tested	Not tested	Not tested	Not tested	GEMCAP
14	Very low	Very low	Very low	Very low	Low	Not tested	Sensitive	Sensitive	Low	Not tested	Not tested	Not tested	Not tested	Not tested	Not tested	GEMCAP
19	Low	Sensitive	Sensitive	Very low	Sensitive	Not tested	Very low	Very sensitive	Very sensitive	Not tested	Not tested	Not tested	Not tested	Not tested	Not tested	VINCAP
25	Very low	Low	Very low	Low	Low	Not tested	Low	Sensitive	Sensitive	Not tested	Not tested	Not tested	Not tested	Not tested	Not tested	GEMCAP
26	Very low	Very low	Very low	Very low	Sensitive	Not tested	Low	Low	Low	Not tested	Not tested	Not tested	Not tested	Not tested	Not tested	Epirubicin
33	Not tested	Low	Low	Low	Low	Not tested	Very low	Very low	Sensitive	Not tested	Not tested	Not tested	Not tested	Not tested	Not tested	VINCAP
36	Not tested	Not tested	Low	Not tested	Low	Low	Low	Very sensitive*	Low*	Not tested	Very sensitive	Not tested	Not tested	Very sensitive	Not tested	GEMCAP
39	Not tested	Not tested	Low	Not tested	Very sensitive	Low	Low	Very sensitive*	Very sensitive*	Not tested	Very sensitive	Low	Low	Very sensitive	Not tested	GEMCAP
40	Not tested	Not tested	Low	Not tested	Low	Low	Low	Very sensitive*	Low*	Not tested	Not tested	Low	Low	Low	Not tested	GEMCAP
42	Not tested	Not tested	Very sensitive	Not tested	Very sensitive	Very sensitive	Low	Very sensitive	Very sensitive*	Not tested	Low	Very sensitive	Low	Very sensitive	Not tested	GEMCAP
45	Not tested	Not tested	Low	Not tested	Low	Low	Low	Low*	Low*	Not tested	Not tested	Low	Low	Low	Not tested	VINCAP
46	Not tested	Not tested	Low	Not tested	Low	Low	Low	Low*	Low*	Not tested	Not tested	Not tested	Low	Low	Not tested	TAS-102
50	Not tested	Not tested	Low	Not tested	Low	Low	Low	Low*	Low*	Not tested	Not tested	Not tested	Low	Low	Not tested	GEMCAP
51	Low	Not tested	Low	Not tested	Low	Low	Low	Low*	Low*	Not tested	Not tested	Not tested	Low	Low	Not tested	TAS-102
53	Not tested	Not tested	Low	Not tested	Not tested	Low	Low	Low*	Low*	Not tested	Not tested	Not tested	Not tested	Not tested	Not tested	FOLFIRI-bev
54	Very low	Not tested	Low	Not tested	Low	Low	Low	Low*	Low*	Not tested	Not tested	Not tested	Low	Low	Not tested	GEMCAP
60	Low	Not tested	Sensitive	Not tested	very low	Low	Sensitive	Sensitive*	Low*	Not tested	Not tested	Not tested	Low	Very low	Sensitive	GEMCAP
62	Low	Not tested	Sensitive	Not tested	Sensitive	Sensitive	Very low	Sensitive*	Sensitive*	Not tested	Not tested	Not tested	Low	Very low	Not tested	TAS-102
67	Very low	Not tested	Low	Not tested	Low	Very low	Very low	Low*	Very low*	Not tested	Not tested	Not tested	Low	Very low	Sensitive	TEMIRI
73	Very sensitive	Not tested	Sensitive	Not tested	Sensitive	Low	Not tested	Sensitive*	Sensitive*	Not tested	Not tested	Not tested	Low	Not tested	Low	Regorafenib
80	Low	Not tested	Low	Not tested	Not tested	Very low	Low	Low*	Low*	Not tested	Not tested	Not tested	Low	Very low	Low	GEMCAP
81	Very low	Not tested	Sensitive	Not tested	Sensitive	Very low	Very low	Sensitive*	Not tested	Not tested	Not tested	Not tested	Low	Very low	Very sensitive	TEMIRI
82	Senstive	Not tested	Not tested	Not tested	Low	Not tested	Not tested	Sensitive*	Sensitive*	Not tested	Not tested	Not tested	Not tested	Not tested	Sensitive	TEMIRI
85	Very sensitive	Not tested	Sensitive	Not tested	Sensitive	Low	Very low	Very low*	Sensitive*	Not tested	Not tested	Not tested	Very low	Low	Not tested	Regorafenib
86	Low	Not tested	Very low	Not tested	Senstive	Sensitive	Low	Sensitive*	Sensitive*	Not tested	Not tested	Not tested	Sensitive	Low	Not tested	VINCAP
87	Low	Not tested	Sensitive	Not tested	very low	Sensitive	Low	Low*	Sensitive*	Not tested	Not tested	Not tested	Very low	Sensitive	Low	TAS-102
89	Sensitive	Not tested	Low	Not tested	Low	Sensitive	Low	Low*	Sensitive*	Not tested	Not tested	Not tested	Low	Low	Sensitive	VINCAP
90	Not tested	Not tested	Not tested	Not tested	Sensitive	Very sensitive	Very sensitive	Not tested	Not tested	Low	Not tested	Not tested	Not tested	Not tested	Not tested	FOLFIRI
* Combined with 5FU, GEM: gemcitabine, CAP: capecitabine, TEM: temozolamide, IRI: irinotecan, VIN: vinorelbine, FOLF: 5-flourouracil and leucovorin, bev: bevacizumab.
Highlight in green: treatment selected for each patient (last column).
